# Supplementary material for: Strain background of Candida albicans interacts with SIR2 to alter phenotypic switching
Source: Microbiology (Reading). 2024 Mar 6;170(3):001444. doi: 10.1099/mic.0.001444 (PMC10999749; doi:10.1099/mic.0.001444)
Supplement: Uncited Table S1. [file mic-170-01444-s002.xlsx]

## Sheet: Strains
Supplemental Table S1. Candida albicans strains used in this study.
Background	Strain (MAY#)	MTL Genotypea	Genotypea,b,c,d	Source
Original BWP17 SIR2 Set
BWP17	307	MTLa/MTLα	BWP17 wildtype: ura3Δ::imm434/ura3Δ::imm434 iro1Δ::imm434/iro1Δ::imm434 his1Δ::hisG/his1Δ::hisG arg4Δ::hisG/arg4Δ::hisG	Wilson et al., 1999
BWP17	1013	MTLa/MTLα	BWP17; arg4Δ::hisG/arg4Δ::hisG::RS-arg4-ura3-BN sir2Δ::his1/sir2Δ::dpl200	Berman Lab, YJB8990
BWP17	1111	MTLa/MTLα	BWP17; arg4Δ::hisG/arg4Δ::hisG::RS-ARG4-URA3-BN sir2Δ::his1/sir2Δ::dpl200(URA3)	Berman Lab, YJB8994
BWP17	1087	MTLa/MTLα	BWP17; arg4Δ::hisG/arg4Δ::hisG::RS-arg4-ura3-BN sir2Δ::his1/sir2Δ::dpl200::p27-SIR2-SAT1-FLP [derived from MAY1013]	This study
BWP17	1407/1408	MTLa/MTLαΔ::FRT	BWP17	This study
BWP17	315	MTLa/MTLa	BWP17; arg4Δ::hisG/arg4Δ::hisG::RS-ARG4-URA3-BN sir2Δ::HIS1/sir2Δ::dpl200(URA3)	Berman Lab, YJB8992
BWP17	1055	MTLa/MTLa	BWP17; arg4Δ::hisG/arg4Δ::hisG::RS-ARG4-URA3-BN sir2Δ::HIS1/sir2Δ::dpl200(URA3)::p27-SIR2-SAT1-FLP	This study
BWP17	1409/1410	MTLaΔ::FRT/MTLα	BWP17	This study
BWP17	314	MTLα/MTLα	BWP17; arg4Δ::hisG/arg4Δ::hisG::RS-ARG4-URA3-BN sir2Δ::HIS1/sir2Δ::dpl200(URA3)	Berman Lab, YJB8991
BWP17	1058	MTLα/MTLα	BWP17; arg4Δ::hisG/arg4Δ::hisG::RS-ARG4-URA3-BN sir2Δ::HIS1/sir2Δ::dpl200(URA3)::p27-SIR2-SAT1-FLP	This study
BWP17 CRISPR SIR2 Set
BWP17	1695/1696	MTLa/MTLα	BWP17; LEU2/leu2Δ::FRT (CRISPR-competent)	This study
BWP17	1697/1698	MTLa/MTLα	BWP17 (CRISPR-competent); sir2Δ/Δ	This study
BWP17	1776/1777	MTLa/MTLαΔ::FRT	BWP17 (CRISPR-competent)	This study
BWP17	1709/1710	MTLa/MTLαΔ::FRT	BWP17 (CRISPR-competent); sir2Δ/Δ [derived from MAY1697/1698]	This study
BWP17	1711/1712	MTLaΔ::FRT/MTLα	BWP17 (CRISPR-competent); sir2Δ/Δ [derived from MAY1697/1698]	This study
SN152 SIR2 Set
SN152	618	MTLa/MTLα	SN152 wildtype: ura3Δ::imm434::URA3/ura3Δ::imm434 iro1Δ::imm434::IRO1/iro1Δ::imm434 his1Δ::hisG/his1Δ::hisG arg4Δ::dpl200/arg4Δ::dpl200 leu2Δ::dpl200/leu2Δ::dpl200	Bennett Lab
SN152	1435	MTLa/MTLα	SN152; sir2Δ::HIS1/sir2Δ::ARG4	Buscaino Lab, AB1068
SN152	1646/1647	MTLa/MTLαΔ::FRT	SN152	This study
SN152	1650/1651	MTLa/MTLαΔ::FRT	SN152; sir2Δ::HIS1/sir2Δ::ARG4	This study
SN152	1648/1649	MTLaΔ::FRT/MTLα	SN152	This study
SN152	1652/1653	MTLaΔ::FRT/MTLα	SN152; sir2Δ::HIS1/sir2Δ::ARG4	This study
CRISPR SIR2 Set
SC5314	1035/1244	MTLa/MTLα	SC5314; LEU2/leu2Δ::FRT (CRISPR-competent)	Nguyen et al., 2017
SC5314	1240/1241	MTLa/MTLα	SC5314 (CRISPR-competent); sir2Δ/Δ [derived from MAY1035]	This study
SC5314	1266/1267	MTLa/MTLα	SC5314 (CRISPR-competent); sir2Δ/sir2Δ::p73-SIR2-FRT	This study
SC5314	1262/1263	MTLa/MTLαΔ::FRT	SC5314 (CRISPR-competent) [derived from MAY1244]	This study
SC5314	1280/1281	MTLa/MTLαΔ::FRT	SC5314 (CRISPR-competent); sir2Δ/Δ	This study
SC5314	1289/1290	MTLa/MTLαΔ::FRT	SC5314 (CRISPR-competent); sir2Δ/sir2Δ::p73-SIR2-FRT	This study
SC5314	1235/1236	MTLaΔ::FRT/MTLα	SC5314 (CRISPR-competent) [derived from MAY1035]	This study
SC5314	1242/1243	MTLaΔ::FRT/MTLα	SC5314 (CRISPR-competent); sir2Δ/Δ	This study
SC5314	1268/1269	MTLaΔ::FRT/MTLα	SC5314 (CRISPR-competent); sir2Δ/sir2Δ::p73-SIR2-FRT	This study
CRISPR 'BWP17-like' SIR2 Set
SC5314	1338/1339	MTLa/MTLαΔ::FRT	SC5314 (CRISPR-competent) [derived from MAY1035]	This study
SC5314	1361/1362	MTLa/MTLαΔ::FRT	SC5314 (CRISPR-competent); ura3Δ/Δ arg4Δ/Δ his1Δ/Δ	This study
SC5314	1377/1378	MTLa/MTLαΔ::FRT	SC5314 (CRISPR-competent); ura3Δ/Δ arg4Δ/Δ his1Δ/Δ sir2Δ/Δ	This study
SC5314	1437/1438	MTLa/MTLαΔ::FRT	SC5314 (CRISPR-competent); ura3Δ/Δ arg4Δ/Δ his1Δ/Δ sir2Δ/Δ iro1Δ/Δ	This study
SC5314	1441/1442	MTLa/MTLαΔ::FRT	SC5314 (CRISPR-competent); ura3Δ/Δ arg4Δ/Δ his1Δ/Δ sir2Δ/Δ 3'-iro1Δ/Δ	This study
SC5314	1363/1364	MTLaΔ::FRT/MTLα	SC5314 (CRISPR-competent); ura3Δ/Δ arg4Δ/Δ his1Δ/Δ	This study
SC5314	1379/1380	MTLaΔ::FRT/MTLα	SC5314 (CRISPR-competent); ura3Δ/Δ arg4Δ/Δ his1Δ/Δ sir2Δ/Δ	This study
SC5314	1439/1440	MTLaΔ::FRT/MTLα	SC5314 (CRISPR-competent); ura3Δ/Δ arg4Δ/Δ his1Δ/Δ sir2Δ/Δ iro1Δ/Δ	This study
SC5314	1443/1444	MTLaΔ::FRT/MTLα	SC5314 (CRISPR-competent); ura3Δ/Δ arg4Δ/Δ his1Δ/Δ sir2Δ/Δ 3'-iro1Δ/Δ	This study
a. FRT denotes that the SAT1 flipper system was excised and only an FRT site remains
b. SAT1-FLP denotes that the SAT1 flipper system was not excised
c. A background name in the genotype denotes that the strain posesses the same genotype as that background, plus the annotated genetic alterations
d. GENE@# refers to SNP positions according to previous literature (Forche et al, 2009)
