# Supplementary material for: Strain background of Candida albicans interacts with SIR2 to alter phenotypic switching
Source: Microbiology (Reading). 2024 Mar 6;170(3):001444. doi: 10.1099/mic.0.001444 (PMC10999749; doi:10.1099/mic.0.001444)
Supplement: Uncited Table S2. [file mic-170-01444-s003.xlsx]

## Sheet: Oligos
Supplemental Table S2. Oligonucleotides (oligos) used in this study.
Oligo (ALO#)a	Standardized Name	Description	Sequence (5' → 3')b	Source
737	MTLa KO F	Amplification of MTLa deletion plasmid p39	TAGACTCTTTGGTCATGCCTC	This study
738	MTLa KO R	Amplification of MTLa deletion plasmid p39	TCAAATCCCAAAATGAAACAAGC	This study
739	MTLα KO F	Amplification of MTLα deletion plasmid p40	TAGACTCTTTGGTCATGCCTT	This study
740	MTLα KO R	Amplification of MTLα deletion plasmid p40	GGTTAGTATGTCTTCATCATTATC	This study
73	MTLa Chk F	MTLa presence check	CGGGTAAAATATGGTCGC	Bennett Lab
74	MTLa Chk R	MTLa presence check	TACTTTCCACCATCCCACT	Bennett Lab
75	MTLα Chk F	MTLα presence check	CTGGCATTCGATGAAGTCTA	Bennett Lab
76	MTLα Chk R	MTLα presence check	CATGTCCGATTCAATGGCCC	Bennett Lab
885	LEU2 KO F	Amplification of LEU2 deletion cassette, use with p1	CAACAAATGAATTTTTTTTTTTTCACTCCAGAAATACTCCCCTTTTCTTATTCCTTTCTTTTAAAACCAATATCCCACTATAGGGCGAATTGGGTACC	This study
887	LEU2 KO R	Amplification of LEU2 deletion cassette, use with p1	CTCAGTTGTGTGCATATTTAGAGAAATCTGTAGACTTTGGAGTATTTGAAATTTAAATGCTAACTACTGTATATACTGAGGGAACAAAAGCTGGAGCT	This study
630a	LEU2 KO Intg Up Chk F	LEU2 deletion cassette upstream integration check	CCCCGTTATGGGAAATGGTT	This study
817	LEU2 KO Intg Up Chk R	LEU2 deletion cassette upstream integration check	TGGAACTAACGATGCATACGACT	This study
631a	LEU2 KO Intg Dwn Chk F	LEU2 deletion cassette downstream integration check	GTTGTCGAAACCTCTGTTGC	This study
70	LEU2 KO Intg Dwn Chk R	LEU2 deletion cassette downstream integration check	GCGAAAAAGTGGGCACTAAG	This study
909	LEU2 ORF Chk F	LEU2 gene presence check	TCTTGCCTGGTGACCATGTC	This study
910	LEU2 ORF Chk R	LEU2 gene presence check	TCACCGACTTCTGTAGTAGAGC	This study
630a	LEU2 Up/Dwn Chk F	LEU2 deletion check - if at least one allele is deleted, smaller band size than wildtype	CCCCGTTATGGGAAATGGTT	This study
631a	LEU2 Up/Dwn Chk R	LEU2 deletion check - if at least one allele is deleted, smaller band size than wildtype	GTTGTCGAAACCTCTGTTGC	This study
535	gRNA Univ Frag A F	Amplification of universal fragment A for CRISPR, use with p16	GACGGCACGGCCACGCGTTTAAACCGCC	Nguyen et al., 2017
537	gRNA Univ Frag A R	Amplification of universal fragment A for CRISPR, use with p16	CAAATTAAAAATAGTTTACGCAAG	Nguyen et al., 2017
536	gRNA Frag B R	Amplification of gene-specific fragment B for CRISPR, use with p20	CCCGCCAGGCGCTGGGGTTTAAACACCG	Nguyen et al., 2017
539	gRNA Frag C F	Amplification of gene-specific fragment C for CRISPR	AGGTGATGCTGAAGCTATTGAAG	Nguyen et al., 2017
540	gRNA Frag C R	Amplification of gene-specific fragment C for CRISPR	TGTATTTTGTTTTAAAATTTTAGTGACTGTTTC	Nguyen et al., 2017
483	SIR2 ApaI F	Cloning SIR2 for construction of p27	AAGGGCCCTACTCGTTTTCTTGTCGTCG	This study
312	SIR2 XhoI R	Cloning SIR2 for construction of p27	AACTCGAGTTCACCCTTCACCCTTTTCC	This study
1025	SIR2 GAP Geno F	Amplification of genomic SIR2 for gap-repair of p73	GCAAATTCGACCCGGTCGTCATACTCGTTTTCTTGTCGTCGTC	This study
851	SIR2 GAP Geno R	Amplification of genomic SIR2 for gap-repair of p73	CGTATTACGCGCGCTCACTGCTTCACCCTTCACCCTTTTCC	This study
852	SIR2 GAP Plas F	Amplification of pSFS2A for gap-repair of p73	GGAAAAGGGTGAAGGGTGAAGCAGTGAGCGCGCGTAATACG	This study
1026	SIR2 GAP Plas R	Amplification of pSFS2A for gap-repair of p73	GACGACGACAAGAAAACGAGTATGACGACCGGGTCGAATTTGC	This study
1027	SIR2 Intg Up Chk F	SIR2 complementation upstream integration check	GTTGATTCGGCCTTGCTGTAG	This study
1028	SIR2 Intg Up Chk R	SIR2 complementation upstream integration check	AAAGGTGTGGGTGTAATCATTCC	This study
1019	SIR2 gRNA Frag B F	Amplification of SIR2-specific fragment B for CRISPR, use with p20 and oligo 536	CGTAAACTATTTTTAATTTGTGGTAAGACTAAATGAGCAAGTTTTAGAGCTAGAAATAGC	This study
1020	SIR2 dDNA F	Donor DNA for CRISPR-mediated deletion of SIR2	TTTATTATATTGACGTTTCAGTTATTTGAGAGAAATCCTCTAGTATTAAATTAATATTGGTGTCTTTAATGTTTTTCTTTTCAATTCTTT	This study
1021	SIR2 dDNA R	Donor DNA for CRISPR-mediated deletion of SIR2	AAAGAATTGAAAAGAAAAACATTAAAGACACCAATATTAATTTAATACTAGAGGATTTCTCTCAAATAACTGAAACGTCAATATAATAAA	This study
1022	SIR2 ORF Chk F	SIR2 gene presence check	TCGACTGTTTATTCAACGAGAAGG	This study
1023	SIR2 ORF Chk R	SIR2 gene presence check	ATACCTGCACCAGTAACTACCA	This study
1435	URA3 gRNA Frag B F	Amplification of URA3-specific fragment B for CRISPR, use with p20 and oligo 536	CGTAAACTATTTTTAATTTGACCACCAACCAAGAGCCAAGGTTTTAGAGCTAGAAATAGC	This study
1436	URA3 dDNA F	Donor DNA for CRISPR-mediated deletion of URA3	CCTTTTACAGTTGAAGAAAGAAATAGAAATAGAAATAGCAAACAAAAGATTGAAGGGGGAGATTTTCACTTTATTAGATTTGTATATATGTATAA	This study
1437	URA3 dDNA R	Donor DNA for CRISPR-mediated deletion of URA3	TTATACATATATACAAATCTAATAAAGTGAAAATCTCCCCCTTCAATCTTTTGTTTGCTATTTCTATTTCTATTTCTTTCTTCAACTGTAAAAGG	This study
634	URA3 ORF Chk F	URA3 gene presence check	GACCTATAGTGAGAGAGCAG	This study
635	URA3 ORF Chk R	URA3 gene presence check	CTAATCCAACTCCAGGTGTC	This study
1438	ARG4 gRNA Frag B F	Amplification of ARG4-specific fragment B for CRISPR, use with p20 and oligo 536	CGTAAACTATTTTTAATTTGACTCATTAGAATTATTACGTGTTTTAGAGCTAGAAATAGC	This study
1439	ARG4 dDNA F	Donor DNA for CRISPR-mediated deletion of ARG4	TCTTCTGTTCTTTACATAACAGCTATCAAGAATAATCAATTAATATTTATAAATAGTCATATAATAATCACAGTATTGTTTAACTTACAT	This study
1440	ARG4 dDNA R	Donor DNA for CRISPR-mediated deletion of ARG4	ATGTAAGTTAAACAATACTGTGATTATTATATGACTATTTATAAATATTAATTGATTATTCTTGATAGCTGTTATGTAAAGAACAGAAGA	This study
1441	ARG4 ORF Chk F	ARG4 gene presence check	AGATGGGCACATTGGTTAAGT	This study
1442	ARG4 ORF Chk R	ARG4 gene presence check	GTTCCACTGTAGTCAATGCATC	This study
1445	HIS1 gRNA Frag B F	Amplification of HIS1-specific fragment B for CRISPR, use with p20 and oligo 536	CGTAAACTATTTTTAATTTGACTAATATCAGATATGTCGGGTTTTAGAGCTAGAAATAGC	This study
1446	HIS1 dDNA F	Donor DNA for CRISPR-mediated deletion of HIS1	TTTCCCACACAACTTCTTCTTTTACTTAACCACCAACTACCGATAAAGAAGTGATAGTTTCTCATAAATATTATACATATATACTTATAG	This study
1447	HIS1 dDNA R	Donor DNA for CRISPR-mediated deletion of HIS1	CTATAAGTATATATGTATAATATTTATGAGAAACTATCACTTCTTTATCGGTAGTTGGTGGTTAAGTAAAAGAAGAAGTTGTGTGGGAAA	This study
1448	HIS1 ORF Chk F	HIS1 gene presence check	TTGAGTGGTGCCGATATACAG	This study
1449	HIS1 ORF Chk R	HIS1 gene presence check	CCTTCTGCCTGGAGTAATGG	This study
1620	IRO1 gRNA Frag B F	Amplification of IRO1-specific fragment B for CRISPR, use with p20 and oligo 536	CGTAAACTATTTTTAATTTGTAAGTACTAGCAATGACAGGGTTTTAGAGCTAGAAATAGC	This study
1623	IRO1 dDNA F	Donor DNA for CRISPR-mediated deletion of IRO1	TTGAGAGTTGAAAGTTATACATTGTTTAGTTATTATATCAGGCTTGAGTAATTACAAAGTACTAATAGGAATTGATTTGGATGGTATAAA	This study
1624	IRO1 dDNA R	Donor DNA for CRISPR-mediated deletion of IRO1	TTTATACCATCCAAATCAATTCCTATTAGTACTTTGTAATTACTCAAGCCTGATATAATAACTAAACAATGTATAACTTTCAACTCTCAA	This study
1628a	IRO1 ORF Chk F	IRO1 gene presence check	GAACATCAACCAATCGTCAACG	This study
1629	IRO1 ORF Chk R	IRO1 gene presence check	TAATTGCCTTGGAAGCAGCAT	This study
1625	3'-IRO1 gRNA Frag B F	Amplification of 3'-IRO1-specific fragment B for CRISPR, use with p20 and oligo 536	CGTAAACTATTTTTAATTTGGCTACTGATACGGTCAACACGTTTTAGAGCTAGAAATAGC	This study
1626	3'-IRO1 dDNA F	Donor DNA for CRISPR-mediated deletion of 3'-IRO1	ACTAATGCAACTGAGGCAAATACTGAGGCAGGCAAAACTACTGATTCTAGAAATCATGACAGGGGGGTCAAATGTTTTACGCTTCAAGAA	This study
1627	3'-IRO1 dDNA R	Donor DNA for CRISPR-mediated deletion of 3'-IRO1	TTCTTGAAGCGTAAAACATTTGACCCCCCTGTCATGATTTCTAGAATCAGTAGTTTTGCCTGCCTCAGTATTTGCCTCAGTTGCATTAGT	This study
1628a	3'-IRO1 Up/Dwn Chk F	3'-IRO1 deletion check - if at least one allele is deleted, smaller band size	GAACATCAACCAATCGTCAACG	This study
633	3'-IRO1 Up/Dwn Chk R	3'-IRO1 deletion check - if at least one allele is deleted, smaller band size	ATCCCAGCTACTTCGATTGC	This study
1628a	3'-IRO1 ORF Chk F	3'-IRO1 gene presence check	GAACATCAACCAATCGTCAACG	This study
1630	3'-IRO1 ORF Chk R	3'-IRO1 gene presence check	CATCATCCTCAGCGGTTACTT	This study
30	RPL6 Chk F	Check spanning an intron in RPL6 to verify cDNA has no gDNA contamination	CTTGCCGGATTTTCATTCAA	Anderson et al., 2012
31	RPL6 Chk R	Check spanning an intron in RPL6 to verify cDNA has no gDNA contamination	TGGACCAGAAACCAATAAGG	Anderson et al., 2012
29	ACT1 qPCR F	ACT1 qPCR amplification	TGGATTCTGGTGATGGTGTTAC	Anderson et al., 2012
34	ACT1 qPCR R	ACT1 qPCR amplification	GGACAAATGGTTGGTCAAGTC	Anderson et al., 2012
27	TEF1 qPCR F	TEF1 qPCR amplification	TGTCCATGGTACAAGGGTTGGGAA	Anderson et al., 2012
28	TEF1 qPCR R	TEF1 qPCR amplification	AGCAATGTGGGCAGTGTGACAATC	Anderson et al., 2012
7	TLOα1 qPCR F	TLOα1 qPCR amplification	GATTACATAACTCACTCGACG	Anderson et al., 2012
8	TLOα1 qPCR R	TLOα1 qPCR amplification	TTTTGTGGGACGGTCTCTGCT	Anderson et al., 2012
261	TLOα3 qPCR F	TLOα3 qPCR amplification	CAGTGTCGAAACTCAATGATG	Dunn et al., 2018
262	TLOα3 qPCR R	TLOα3 qPCR amplification	CAAAATTGTCAAACTTTTGTGGGG	Dunn et al., 2018
11	TLOψ4 qPCR F	TLOψ4 qPCR amplification	ATACCGACGAAGACATGTTGTCC	Anderson et al., 2012
12	TLOψ4 qPCR R	TLOψ4 qPCR amplification	CTATATGTCTTGTAGAACAGAGCC	Anderson et al., 2012
259	TLOγ4 qPCR F	TLOγ4 qPCR amplification	CTAGACCAAACAGTGTCG	This study
260	TLOγ4 qPCR R	TLOγ4 qPCR amplification	GAAAGTTTATATTCCATCAAAAG	This study
265	TLOγ5 qPCR F	TLOγ5 qPCR amplification	GAAAACAAAGCAATGTGATAAC	Dunn et al., 2018
266	TLOγ5 qPCR R	TLOγ5 qPCR amplification	GACCTCTTCTTCCTTCTTCTTG	Dunn et al., 2018
a. Oligo #s that are also used elsewhere for a different purpose
b. Underlined nucleotides indicate restriction sites
