# Supplementary material for: Strain background of Candida albicans interacts with SIR2 to alter phenotypic switching
Source: Microbiology (Reading). 2024 Mar 6;170(3):001444. doi: 10.1099/mic.0.001444 (PMC10999749; doi:10.1099/mic.0.001444)
Supplement: Uncited Table S3. [file mic-170-01444-s004.xlsx]

## Sheet: Plasmids
Supplemental Table S3. Plasmids used in this study.
Plasmid (p#)	Name	Description	Source
1	pSFS2A	SAT1 flipper system	Reuß et al., 2004
39	pRB101	MTLa deletion	Alby & Bennett, 2009
40	pRB102	MTLα deletion	Alby & Bennett, 2009
27	pSFS2A-SIR2	SIR2 complementation plasmid	This study
73	pSFS2A-SIR2	SIR2 complementation plasmid	This study
16	pADH110	gRNA plasmid (1of2)	Nguyen et al., 2017
20	pADH119	gRNA plasmid (2of2)	Nguyen et al., 2017
21	pADH137	CAS9 plasmid	Nguyen et al., 2017
